# Supplementary material for: Molecular Basis of Aquaporin-7 Permeability Regulation by pH
Source: Cells. 2018 Nov 10;7(11):207. doi: 10.3390/cells7110207 (PMC6262577; doi:10.3390/cells7110207)
Supplement: Supplementary file 1 [file cells-07-00207-s001.zip]

Archive with 7 entries (6 files):
- SI AQP7 Cells MDPI.pdf
- __MACOSX/
- __MACOSX/._SI AQP7 Cells MDPI.pdf
- SI AQP7 pH 5.mov
- __MACOSX/._SI AQP7 pH 5.mov
- SI AQP7 pH 7.mov
- __MACOSX/._SI AQP7 pH 7.mov
